# Supplementary material for: Global Quantitative Modeling of Chromatin Factor Interactions
Source: PLoS Comput Biol. 2014 Mar 27;10(3):e1003525. doi: 10.1371/journal.pcbi.1003525 (PMC3967939; doi:10.1371/journal.pcbi.1003525)
Supplement: Table S1 — Interaction energy scores from the regularized pairwise interaction maximum entropy model of S2-DRSC cell based on modENCODE datasets. (TXT) [file pcbi.1003525.s005.txt]

Interaction energy scores from the regularized pairwise interaction maximum entropy model of S2-DRSC cell based on modENCODE datasets.
Chromatin Factors		Interaction energy score
H4K16ac	MSL1	5.1
MOF	MSL1	4.56
H3K9me2	H3K9me3	4.53
HP1b	HP1c	4.21
dSFMBT	Pho	3.76
H3K27me3	Pc	3.52
dRING	Pc	3.5
H3K9me3	HP1a	3.21
CP190	mod(mdg4)	3.1
H3K9me3	Su(var)3-9	3.05
JIL1	MSL1	2.64
CP190	Su(Hw)	2.64
HP1a	HP4	2.58
H3K36me3	JIL1	2.56
mod(mdg4)	Su(Hw)	2.49
H2Bubi	H3K79me2	2.45
E(z)	Pc	2.43
HP1a	HP2	2.42
GAF	MOF	2.4
H3K23ac-	H3-	2.29
H3K4me2	H3K4me3	2.27
HP1b	RPD3	2.26
H3-	H4-	2.26
CP190	CTCF	2.21
BEAF32	Chriz	2.06
dmTopoII	SPT16	2
ISWI	SPT16	1.99
H2BK5ac	H3K27ac	1.93
dRING	PCL	1.92
H3K9me3	POF	1.91
MBD-R2	NURF301	1.88
H3K4me3	H3K9ac	1.88
H3K9acS10P	Rhino	1.88
HP1a	POF	1.88
H3K27me1	JIL1	1.87
H3K18ac	H4K8ac	1.87
HP2	Su(var)3-7	1.84
H2Bubi	H3K79me1	1.8
ISWI	MLE	1.79
Chriz	H2AV	1.78
H4K20me1	Psc	1.77
H3K23ac-	H3K9me3	1.76
H3K4me1	H3K4me2	1.76
MLE	MOF	1.76
H1-	H3-	1.75
H4K5ac	H4K8ac	1.73
ISWI	MRG15	1.73
H3K9me3	Su(var)3-7	1.72
MLE	MRG15	1.67
H3K36me1	H4K5ac	1.66
HP1c	KDM4A	1.65
MLE	MSL1	1.62
H3K9acS10P	H3K9ac	1.6
H3K36me1	H3K9me1	1.6
PCL	Pc	1.58
H3K36me1	H4K8ac	1.56
H1-	H4-	1.54
CG10630	mod(mdg4)	1.53
dMi2	NURF301	1.53
H2BK5ac	H4K8ac	1.53
H3K4me3	H3K79me2	1.51
JHDM1	pol2	1.46
JHDM1	Smc3	1.46
H3K27me1	H3K36me3	1.43
dSFMBT	H3K9me3	1.43
GAF	H3K4me1	1.43
H2BK5ac	H4K16ac	1.42
CTCF	Su(var)3-7	1.39
dRING	E(z)	1.38
CG10630	Su(Hw)	1.34
H3K23ac-	HP1a	1.33
JIL1	MBD-R2	1.33
H3K4me1	SPT16	1.32
HP1a	Su(var)3-9	1.3
CP190	ISWI	1.3
PCL	Psc	1.29
MSL1	PR-Set-7	1.29
PR-Set-7	WDS	1.27
KDM4A	POF	1.27
E(z)	Psc	1.26
ASH1	PR-Set-7	1.26
H3K9acS10P	Su(var)3-7	1.24
H3K18ac	H4acTetra	1.24
HP1b	Su(var)3-7	1.24
MRG15	SPT16	1.24
Rhino	Su(var)3-9	1.23
H3K27me1	H3K9me1	1.22
H3K18ac	H4K5ac	1.22
H4K16ac	JIL1	1.21
H1-	Psc	1.21
Chriz	H2BK5ac	1.21
JIL1	NURF301	1.21
Pc	Pho	1.2
Chriz	H3K4me3	1.2
H3K23ac-	POF	1.19
ASH1	H3K36me1	1.19
MLE	SPT16	1.18
Chriz	MBD-R2	1.18
dmTopoII	H3K4me1	1.18
CG10630	H4K20me1	1.17
HP2	Su(var)3-9	1.17
Psc	ZW5	1.16
H4acTetra	H4K5ac	1.16
E(z)	PCL	1.16
H3K9ac	H4acTetra	1.15
H3K9me2	Su(var)3-7	1.15
H3K9me1	HP4	1.14
Chriz	CP190	1.14
CG10630	ISWI	1.12
H3K27me3	H3K9ac	1.12
H3K9ac	LSD1	1.11
E(z)	H3K27me3	1.1
H3K4me2	H3K79me2	1.1
H4K16ac	H4K8ac	1.09
H3K27me3	Psc	1.07
H4K20me1	pol2	1.07
H3K36me1	H3K79me1	1.06
H3K9me2	Su(var)3-9	1.06
HP1b	Rhino	1.06
H3K27me3	H4K20me1	1.05
KDM4A	WDS	1.05
Rhino	RPD3	1.05
dMi2	SPT16	1.05
Chriz	NURF301	1.05
H3K79me1	JIL1	1.04
dSFMBT	Pc	1.04
H3K9me3	HP2	1.04
BEAF32	CP190	1.04
CP190	NURF301	1.03
H3K27ac	H3K4me1	1.02
H2Bubi	H3K36me1	1.02
dRING	Psc	1.02
HP4	Su(var)3-9	1.02
H3K27ac	LSD1	1.01
JIL1	MRG15	1.01
CG10630	NURF301	1
ISWI	NURF301	1
H3K4me1	H3K79me2	1
mod(mdg4)	NURF301	1
BEAF32	H3K4me3	0.99
H3K23ac-	H3K36me3	0.98
LSD1	Smc3	0.97
H4acTetra	H4K8ac	0.97
H3K18ac	H3K9ac	0.96
JIL1	POF	0.96
ISWI	MOF	0.96
H3K27me1	H3K9me2	0.95
Su(var)3-7	Su(var)3-9	0.95
H3K36me3	POF	0.95
H2Bubi	JIL1	0.94
PCL	Su(var)3-9	0.94
H2Bubi	H4K20me1	0.94
H1-	ZW5	0.93
ASH1	MSL1	0.93
H3K4me3	H4acTetra	0.93
H2AV	H3K9me3	0.92
H3K36me1	LSD1	0.92
H2AV	HP2	0.92
H3K79me2	MRG15	0.92
H1-	HP4	0.91
H4K8ac	LSD1	0.91
E(z)	Rhino	0.91
H3K9acS10P	H4K16ac	0.91
H3K23ac-	Su(var)3-9	0.9
H2BK5ac	H4acTetra	0.9
H3K9me3	KDM4A	0.89
H3K36me3	H3K79me1	0.89
H3K9me1	Su(var)3-7	0.89
dMi2	H3K27ac	0.89
H3K27me3	H3K79me1	0.88
dMi2	JHDM1	0.87
H3K9me2	H4K16ac	0.87
H3K36me3	MRG15	0.87
H2Bubi	pol2	0.87
CG10630	H4-	0.86
ASH1	H3K27me1	0.86
CG10630	PR-Set-7	0.86
Chriz	HP2	0.86
H3K79me2	H4K20me1	0.85
H3K18ac	LSD1	0.85
H2BK5ac	pol2	0.84
H1-	H4K20me1	0.84
H2BK5ac	H3K4me2	0.84
H3K9ac	pol2	0.83
POF	RPD3	0.83
H3K23ac-	H4-	0.83
H3K9acS10P	HP4	0.83
H3K36me1	SPT16	0.83
H3K36me1	H3K79me2	0.82
H2AV	MRG15	0.82
H3K23ac-	MOF	0.82
Chriz	H4K16ac	0.82
E(z)	Pho	0.82
POF	PR-Set-7	0.82
H2BK5ac	H2Bubi	0.82
H3K18ac	H3K9acS10P	0.81
H2BK5ac	H4K5ac	0.81
H3K9me1	Rhino	0.81
GAF	pol2	0.8
MOF	PR-Set-7	0.8
dMi2	HP1c	0.8
mod(mdg4)	Su(var)3-7	0.8
H2BK5ac	H3K9acS10P	0.79
HP1b	HP2	0.79
H3K27ac	Smc3	0.79
HP1b	KDM4A	0.79
ASH1	MRG15	0.79
H3-	NURF301	0.79
pol2	RPD3	0.78
ISWI	mod(mdg4)	0.77
E(z)	POF	0.77
NURF301	PR-Set-7	0.77
H2AV	H3K9ac	0.77
ISWI	RPD3	0.77
PCL	Pho	0.76
dRING	GAF	0.76
NURF301	Psc	0.76
dmTopoII	ISWI	0.76
HP1c	HP2	0.76
dMi2	GAF	0.76
GAF	H3K27ac	0.76
H3K27me1	H4K8ac	0.76
Rhino	Su(var)3-7	0.75
ASH1	Pc	0.75
Pc	Psc	0.75
H3K36me3	H3K9me3	0.75
H3K36me3	H4K5ac	0.75
Pc	Rhino	0.75
HP1c	PR-Set-7	0.74
SPT16	ZW5	0.74
H3K9me2	HP1a	0.74
H2AV	H4K16ac	0.74
dSFMBT	E(z)	0.73
H2AV	MBD-R2	0.73
H2Bubi	H3K27me1	0.73
dmTopoII	RPD3	0.73
dSFMBT	PCL	0.72
H3K4me1	LSD1	0.72
H3K9acS10P	HP2	0.72
HP2	POF	0.72
HP4	Rhino	0.72
H3K36me1	H3K4me1	0.71
H3K79me2	H3K9ac	0.71
H3K27me3	H3K9me1	0.71
CG10630	Su(var)3-7	0.71
H3K4me3	Psc	0.7
ISWI	Su(var)3-7	0.7
H3K23ac-	MLE	0.7
Pho	Psc	0.7
H4K20me1	PCL	0.7
H3K79me1	H3K9me1	0.7
HP1a	HP1c	0.7
NURF301	Su(Hw)	0.7
H2AV	H3K9me2	0.69
H3K4me2	MSL1	0.69
HP2	ISWI	0.69
H1-	JHDM1	0.69
H2Bubi	MSL1	0.69
MLE	PR-Set-7	0.69
H4K8ac	SPT16	0.69
H2Bubi	H3K4me3	0.69
KDM4A	MRG15	0.69
PCL	Rhino	0.68
H2AV	JIL1	0.68
H3K27ac	H4acTetra	0.68
H3K27me1	H3K36me1	0.68
H2AV	H3K9me1	0.68
JIL1	KDM4A	0.68
H3K36me3	H3K4me2	0.68
H3K9me1	H3K9me3	0.67
RPD3	WDS	0.67
H3K4me3	MBD-R2	0.67
H2BK5ac	WDS	0.67
BEAF32	Psc	0.67
H3-	ZW5	0.67
KDM4A	Su(var)3-9	0.67
Chriz	ISWI	0.67
H3K4me2	H4K16ac	0.67
HP2	NURF301	0.66
H3K9acS10P	RPD3	0.66
GAF	Smc3	0.66
HP4	Psc	0.66
H1-	H3K23ac-	0.66
dSFMBT	HP1a	0.66
H3K18ac	H3K9me1	0.66
H3K9me2	H4K20me1	0.66
H3K9me1	H3K9me2	0.65
Chriz	WDS	0.65
H3K4me3	JHDM1	0.65
CG10630	H3K9me1	0.65
dMi2	dRING	0.65
H3K9me2	Psc	0.65
H3K23ac-	JIL1	0.65
POF	pol2	0.65
HP2	LSD1	0.65
H3K4me1	H3K79me1	0.65
CTCF	ISWI	0.64
dSFMBT	WDS	0.64
H3K4me2	H4acTetra	0.64
dRING	H3K27me3	0.64
H3K79me1	H3K79me2	0.64
H3K9acS10P	HP1b	0.64
H3K23ac-	NURF301	0.64
MBD-R2	PR-Set-7	0.64
dMi2	dmTopoII	0.64
dRING	ZW5	0.63
Chriz	H2Bubi	0.63
dMi2	LSD1	0.63
H3K18ac	SPT16	0.63
H3K27me3	SPT16	0.63
MOF	MRG15	0.63
H4-	NURF301	0.62
H3K18ac	H3K36me1	0.62
H4K20me1	MRG15	0.62
H3K23ac-	H3K9me2	0.62
H3K23ac-	HP2	0.62
H3K36me3	pol2	0.62
ASH1	H3K27ac	0.62
HP4	JHDM1	0.62
H3K18ac	H3K27me1	0.62
H3-	H4acTetra	0.62
HP4	ZW5	0.62
H2Bubi	MRG15	0.61
H3K9acS10P	MSL1	0.61
H3K27ac	HP2	0.61
dRING	Rhino	0.61
dSFMBT	MBD-R2	0.61
MLE	POF	0.61
dMi2	H3K4me1	0.61
ASH1	Smc3	0.6
ASH1	Pho	0.6
H4acTetra	H4K16ac	0.6
dMi2	H3K36me1	0.6
H1-	H3K4me2	0.6
H3K36me3	H3K9ac	0.59
HP1c	MOF	0.59
H4-	HP2	0.59
H2Bubi	POF	0.59
JHDM1	NURF301	0.59
H3K27ac	H3K79me2	0.59
KDM4A	PR-Set-7	0.59
MBD-R2	WDS	0.58
H3K9me1	Pho	0.58
HP4	Su(var)3-7	0.58
H1-	H3K9acS10P	0.58
JHDM1	POF	0.58
CG10630	Psc	0.57
H3K27me3	PCL	0.57
H3K27me3	Rhino	0.57
GAF	NURF301	0.57
H3K36me3	KDM4A	0.57
H3K27me1	H3K79me1	0.57
dmTopoII	H3K9ac	0.57
H3K23ac-	KDM4A	0.57
dmTopoII	MLE	0.57
dSFMBT	H4acTetra	0.57
dMi2	MBD-R2	0.57
H3K23ac-	Smc3	0.56
BEAF32	MBD-R2	0.56
H4K20me1	MLE	0.56
H3K9acS10P	Su(var)3-9	0.56
ASH1	E(z)	0.56
H3K79me1	H4K20me1	0.56
H3-	Smc3	0.56
H1-	H3K9me1	0.56
H3K4me2	MRG15	0.55
HP4	RPD3	0.55
Chriz	HP1b	0.55
CP190	JHDM1	0.55
H3K9acS10P	POF	0.55
H3K79me2	H3K9me1	0.55
H3K79me1	MRG15	0.55
HP1b	ISWI	0.55
H3K9me3	Rhino	0.55
H3K18ac	RPD3	0.55
H3-	HP1b	0.55
GAF	H3K4me2	0.54
CG10630	MBD-R2	0.54
ISWI	Pho	0.54
SPT16	Su(var)3-7	0.54
H4K20me1	JHDM1	0.54
H2AV	H3K4me2	0.54
H4acTetra	Pho	0.53
H3K4me1	H4K8ac	0.53
H3K79me1	Smc3	0.53
dMi2	pol2	0.53
CP190	MOF	0.53
H3K79me1	LSD1	0.53
H3K27ac	pol2	0.53
H1-	H3K18ac	0.53
mod(mdg4)	PCL	0.53
H3K36me3	H3K4me1	0.53
dMi2	ISWI	0.53
H2Bubi	H3K4me2	0.52
dRING	WDS	0.52
H3K4me2	Rhino	0.52
H3K79me1	Psc	0.52
E(z)	H3K4me2	0.52
dSFMBT	ISWI	0.52
dSFMBT	RPD3	0.52
H2AV	HP1a	0.51
ISWI	Su(Hw)	0.51
dmTopoII	POF	0.51
JHDM1	LSD1	0.51
H2Bubi	H3K9ac	0.51
H2Bubi	H3K36me3	0.51
CP190	WDS	0.51
H3K4me3	pol2	0.51
ASH1	MLE	0.51
dmTopoII	E(z)	0.51
H1-	NURF301	0.51
pol2	Psc	0.51
CG10630	E(z)	0.5
H3K27ac	H4K8ac	0.5
H3K4me1	H4K5ac	0.5
MLE	Pho	0.5
ASH1	HP1a	0.5
dMi2	H4K8ac	0.5
HP1c	POF	0.5
dRING	H3K4me1	0.49
H4acTetra	LSD1	0.49
dmTopoII	HP4	0.49
ASH1	dRING	0.49
MOF	NURF301	0.49
H3K79me1	ZW5	0.49
dSFMBT	HP1b	0.48
NURF301	Rhino	0.48
GAF	PCL	0.48
H1-	SPT16	0.48
H3K36me3	H3K9me1	0.48
CG10630	MLE	0.48
CTCF	Psc	0.47
H4K16ac	H4K5ac	0.47
H2Bubi	KDM4A	0.47
H1-	H3K9ac	0.47
H3K4me1	MSL1	0.47
H3K27ac	ZW5	0.47
CP190	Su(var)3-7	0.47
H4acTetra	ISWI	0.47
dmTopoII	Su(var)3-7	0.47
H3K9ac	H4K16ac	0.47
HP1c	Rhino	0.47
H3K9ac	SPT16	0.47
GAF	H3K4me3	0.47
CP190	PCL	0.46
H4acTetra	ZW5	0.46
CG10630	JHDM1	0.46
HP1a	ISWI	0.46
HP1a	Su(var)3-7	0.46
H3-	LSD1	0.46
H2Bubi	H4K8ac	0.46
dMi2	MOF	0.46
H3K4me2	H4K5ac	0.46
H3K27me1	LSD1	0.46
GAF	JHDM1	0.46
MRG15	pol2	0.45
H3K79me2	JIL1	0.45
CTCF	POF	0.45
dMi2	H3K18ac	0.45
H3-	Pho	0.45
GAF	LSD1	0.45
E(z)	NURF301	0.45
HP2	PR-Set-7	0.45
dMi2	ZW5	0.45
H3K79me1	MSL1	0.45
Chriz	CTCF	0.45
H3K4me2	pol2	0.44
H3K9me2	JHDM1	0.44
pol2	WDS	0.44
BEAF32	WDS	0.44
H3K9acS10P	H4acTetra	0.44
H4K5ac	LSD1	0.44
MBD-R2	RPD3	0.44
HP1b	SPT16	0.44
E(z)	PR-Set-7	0.44
HP1b	HP4	0.44
H4acTetra	SPT16	0.44
dmTopoII	H2AV	0.44
mod(mdg4)	SPT16	0.44
PR-Set-7	Su(Hw)	0.44
CG10630	H3K27me1	0.44
H3K79me1	H3K9me2	0.44
ASH1	H3K9me1	0.44
mod(mdg4)	ZW5	0.44
Rhino	Su(Hw)	0.44
dSFMBT	H3K27ac	0.43
H4K20me1	Smc3	0.43
H3K36me3	NURF301	0.43
H3K9me1	LSD1	0.43
HP1b	WDS	0.43
H1-	H3K36me1	0.43
CP190	Psc	0.43
dRING	JHDM1	0.43
H4-	ISWI	0.43
RPD3	SPT16	0.43
CTCF	NURF301	0.43
H3K27me3	RPD3	0.43
NURF301	Pho	0.43
Smc3	Su(Hw)	0.43
H3K79me1	H4acTetra	0.43
GAF	MBD-R2	0.42
H2AV	H4acTetra	0.42
JHDM1	ZW5	0.42
H4K16ac	MOF	0.42
JIL1	MOF	0.42
H4-	HP1b	0.42
H2AV	H4-	0.42
H2BK5ac	JIL1	0.42
H3K4me1	HP1c	0.42
mod(mdg4)	Psc	0.42
JIL1	Su(var)3-7	0.42
H3K79me2	H4acTetra	0.42
H3K27me1	MRG15	0.42
dmTopoII	MRG15	0.42
MOF	pol2	0.42
dMi2	H3K27me1	0.41
ASH1	LSD1	0.41
H2AV	WDS	0.41
H2BK5ac	HP1c	0.41
ISWI	JHDM1	0.41
MOF	Psc	0.41
CG10630	SPT16	0.41
H4K5ac	MRG15	0.4
ASH1	H3K79me2	0.4
ASH1	H3K18ac	0.4
dMi2	dSFMBT	0.4
dmTopoII	ZW5	0.4
dRING	dSFMBT	0.4
CTCF	MLE	0.4
H3K9me2	HP4	0.4
H3K23ac-	Su(var)3-7	0.4
H3K18ac	ZW5	0.4
H3K4me1	JIL1	0.4
H4-	Pc	0.4
NURF301	Su(var)3-7	0.39
HP1a	HP1b	0.39
CG10630	HP4	0.39
dRING	NURF301	0.39
MOF	WDS	0.39
HP2	pol2	0.39
H3K9me2	mod(mdg4)	0.39
H3K18ac	H3K27ac	0.39
H4K20me1	LSD1	0.39
ISWI	WDS	0.39
H4K20me1	ZW5	0.39
H3K36me3	H3K9acS10P	0.38
H3K23ac-	PR-Set-7	0.38
MSL1	PCL	0.38
CG10630	Smc3	0.38
H3K9me1	RPD3	0.38
H3K9me1	MSL1	0.38
dSFMBT	HP2	0.38
H3K9acS10P	H3K9me1	0.38
BEAF32	H2AV	0.38
H3K79me2	H4K5ac	0.38
H3K18ac	HP1b	0.38
dmTopoII	pol2	0.38
Pho	RPD3	0.38
Chriz	dSFMBT	0.38
H3K27ac	H3K4me3	0.38
dSFMBT	pol2	0.38
H3K18ac	H4-	0.38
H2AV	H3K4me3	0.38
mod(mdg4)	MSL1	0.37
H3K9me1	HP1c	0.37
H2BK5ac	H3K4me3	0.37
H3K27ac	H3K36me3	0.37
MRG15	Su(var)3-9	0.37
H3K27ac	H3K9acS10P	0.37
dRING	Su(var)3-7	0.37
BEAF32	HP1b	0.37
ASH1	H2Bubi	0.37
CP190	pol2	0.37
CTCF	H3K9me1	0.37
PCL	Smc3	0.37
BEAF32	MSL1	0.37
KDM4A	PCL	0.37
H1-	H3K79me2	0.36
HP1b	MOF	0.36
CG10630	CP190	0.36
Pho	WDS	0.36
dSFMBT	GAF	0.36
H2BK5ac	H3K18ac	0.36
NURF301	POF	0.36
BEAF32	HP1c	0.36
H3K4me2	H3K9acS10P	0.36
H3K9acS10P	Psc	0.36
H3K4me3	NURF301	0.36
ASH1	H4K20me1	0.36
dMi2	H2BK5ac	0.36
H3K36me3	mod(mdg4)	0.35
CG10630	Rhino	0.35
HP1b	Smc3	0.35
H1-	Smc3	0.35
H3K4me2	Pc	0.35
H2BK5ac	H3K4me1	0.35
dSFMBT	H3-	0.35
NURF301	pol2	0.35
ISWI	KDM4A	0.35
H3K36me3	HP1a	0.35
H3K27ac	H4-	0.35
H3K4me1	Pc	0.35
H4K20me1	Su(Hw)	0.35
dMi2	MLE	0.35
H3K36me3	H4-	0.34
ISWI	MBD-R2	0.34
GAF	H3K9me1	0.34
H3K79me1	KDM4A	0.34
dSFMBT	Smc3	0.34
MOF	Pho	0.34
H3K18ac	H3K4me2	0.34
HP1b	PR-Set-7	0.34
GAF	SPT16	0.34
H3K23ac-	Pho	0.34
H1-	ISWI	0.34
H3K9me2	ZW5	0.34
HP2	JIL1	0.34
H2AV	Psc	0.34
H2Bubi	Pho	0.34
ASH1	CG10630	0.33
GAF	H3K27me1	0.33
H1-	H3K36me3	0.33
HP1c	MBD-R2	0.33
CG10630	POF	0.33
Psc	Rhino	0.33
dmTopoII	PR-Set-7	0.33
dRING	PR-Set-7	0.33
RPD3	Su(var)3-9	0.33
PR-Set-7	Su(var)3-7	0.33
BEAF32	H3K9me1	0.33
H3K23ac-	H3K4me3	0.33
H3K9ac	RPD3	0.33
H3K4me1	H4acTetra	0.33
HP1b	pol2	0.33
H3K4me1	H3K9me1	0.33
H1-	MOF	0.33
H3K9ac	MRG15	0.32
H3K9acS10P	ZW5	0.32
MOF	POF	0.32
H3K27me1	H3K4me1	0.32
Smc3	ZW5	0.32
JHDM1	MSL1	0.32
H4K20me1	H4K8ac	0.32
Chriz	MRG15	0.32
H3K4me2	H3K9ac	0.32
CG10630	H3K9me3	0.32
CG10630	Pho	0.32
Pho	PR-Set-7	0.32
dSFMBT	Su(var)3-7	0.32
H3K79me2	KDM4A	0.32
NURF301	WDS	0.32
CP190	E(z)	0.32
HP1c	ZW5	0.32
H3K9acS10P	NURF301	0.31
JHDM1	MBD-R2	0.31
H3-	JIL1	0.31
H3K4me3	WDS	0.31
H4K16ac	mod(mdg4)	0.31
H4K5ac	Smc3	0.31
mod(mdg4)	Smc3	0.31
H2BK5ac	NURF301	0.31
dSFMBT	LSD1	0.31
H3K9me1	Psc	0.31
H3K9acS10P	pol2	0.31
GAF	H3K36me1	0.31
H3K9ac	ISWI	0.31
CG10630	HP1c	0.3
BEAF32	pol2	0.3
E(z)	MLE	0.3
CP190	RPD3	0.3
dMi2	H3K23ac-	0.3
CP190	H3K4me3	0.3
E(z)	H3K4me1	0.3
CG10630	RPD3	0.3
dSFMBT	H3K27me1	0.3
dMi2	PR-Set-7	0.3
Rhino	SPT16	0.3
H3K79me1	JHDM1	0.3
ASH1	H4K8ac	0.3
RPD3	Smc3	0.3
H3K4me3	MRG15	0.3
H3K36me1	H3-	0.3
H3K4me1	HP1b	0.3
H3K18ac	H4K16ac	0.3
dSFMBT	H3K4me2	0.3
BEAF32	dSFMBT	0.3
H3K18ac	HP1a	0.3
dmTopoII	H4acTetra	0.3
BEAF32	H4acTetra	0.3
H2Bubi	HP2	0.3
H3K9ac	HP4	0.3
dSFMBT	Psc	0.29
ASH1	H1-	0.29
Chriz	pol2	0.29
H2AV	ISWI	0.29
H2BK5ac	H3-	0.29
Rhino	ZW5	0.29
dSFMBT	SPT16	0.29
ISWI	PR-Set-7	0.29
H4K16ac	Su(var)3-7	0.29
H1-	H3K27me3	0.29
H1-	H4acTetra	0.29
H1-	KDM4A	0.29
HP1b	MBD-R2	0.28
H3K9me2	Smc3	0.28
PCL	ZW5	0.28
MLE	ZW5	0.28
H3K4me3	H3K9acS10P	0.28
MLE	WDS	0.28
HP2	Psc	0.28
H2BK5ac	MBD-R2	0.28
ASH1	H3K4me2	0.28
Chriz	HP1c	0.28
H3K79me1	H4K5ac	0.28
H3K9me3	Pc	0.28
H3K4me2	NURF301	0.28
H3K9acS10P	SPT16	0.28
dRING	SPT16	0.27
H1-	Pho	0.27
H4K8ac	WDS	0.27
NURF301	ZW5	0.27
H1-	PCL	0.27
MBD-R2	ZW5	0.27
H4acTetra	RPD3	0.27
GAF	ZW5	0.27
dRING	H3K9acS10P	0.27
Psc	Su(var)3-9	0.27
LSD1	SPT16	0.27
H3K9acS10P	H4K5ac	0.27
HP1a	NURF301	0.27
Chriz	KDM4A	0.27
H3K9me1	H4K16ac	0.27
CG10630	H2AV	0.27
H3K4me3	KDM4A	0.27
H3K9acS10P	WDS	0.27
H3K36me1	H4K20me1	0.27
H4acTetra	MRG15	0.27
MLE	Rhino	0.27
Chriz	PR-Set-7	0.27
H3K27me3	H3K36me1	0.27
H3K9ac	MBD-R2	0.26
H2BK5ac	MRG15	0.26
BEAF32	NURF301	0.26
Chriz	H3K36me3	0.26
H3-	HP2	0.26
MRG15	RPD3	0.26
H3K27ac	H3-	0.26
GAF	WDS	0.26
Chriz	H3K79me2	0.26
H4K8ac	HP1c	0.26
H4acTetra	MBD-R2	0.26
H4K16ac	HP1c	0.26
H3-	MRG15	0.26
H2Bubi	H4K16ac	0.26
H2BK5ac	ZW5	0.25
H3K4me3	H4K16ac	0.25
H3K27me1	HP1c	0.25
H2AV	H3K4me1	0.25
H3K27me1	SPT16	0.25
HP2	KDM4A	0.25
H2Bubi	RPD3	0.25
H3K18ac	H3-	0.25
POF	Su(var)3-9	0.25
H3K9ac	Pho	0.25
H3K27ac	H4K16ac	0.25
H3K9acS10P	H4-	0.25
H3K4me2	MBD-R2	0.25
H3K9me3	mod(mdg4)	0.25
H3K9me1	MRG15	0.25
H2AV	H3K9acS10P	0.25
dMi2	WDS	0.25
dRING	MLE	0.25
H3K9acS10P	PCL	0.25
MBD-R2	MOF	0.24
Chriz	H3K4me2	0.24
dSFMBT	H3K18ac	0.24
KDM4A	Psc	0.24
GAF	HP1a	0.24
LSD1	Su(var)3-7	0.24
MLE	PCL	0.24
H3K9ac	NURF301	0.24
H3K18ac	Pho	0.24
H3K4me1	Rhino	0.24
ASH1	H3K4me3	0.24
H3K18ac	H3K79me2	0.24
H3K79me2	LSD1	0.24
CG10630	HP1a	0.24
HP4	SPT16	0.24
H3K9acS10P	HP1c	0.24
H4acTetra	HP1b	0.24
H3K27me1	H3K4me2	0.24
BEAF32	RPD3	0.24
H3K4me2	SPT16	0.23
MBD-R2	Smc3	0.23
E(z)	H3K9me1	0.23
H3K4me2	H4K20me1	0.23
HP4	MRG15	0.23
H3-	MLE	0.23
BEAF32	KDM4A	0.23
H2Bubi	H3K9acS10P	0.23
Su(Hw)	Su(var)3-7	0.23
GAF	Pho	0.23
HP1c	NURF301	0.23
H3K9ac	H4K5ac	0.23
H2BK5ac	PR-Set-7	0.23
ASH1	H3-	0.23
CTCF	H4acTetra	0.23
H3K36me1	HP4	0.23
ISWI	pol2	0.23
H3K23ac-	HP1c	0.23
MBD-R2	Rhino	0.23
E(z)	ZW5	0.23
pol2	PR-Set-7	0.23
H4K8ac	Su(var)3-7	0.23
H1-	H3K9me2	0.23
H3K79me2	Pho	0.23
ASH1	dSFMBT	0.22
dRING	H3K4me2	0.22
CTCF	HP1b	0.22
dmTopoII	H3K27me1	0.22
H3K9me3	HP1b	0.22
H3K27me1	mod(mdg4)	0.22
H2Bubi	HP1a	0.22
JIL1	MLE	0.22
dRING	H2BK5ac	0.22
Chriz	H3K9me1	0.22
H3K27me1	HP1b	0.22
H3K36me1	Su(var)3-7	0.22
CG10630	H3K79me1	0.22
H3K4me1	Psc	0.22
Chriz	H3K9me3	0.22
E(z)	H3K18ac	0.22
PR-Set-7	RPD3	0.22
H3K9me1	SPT16	0.21
ASH1	JHDM1	0.21
Pho	Rhino	0.21
JHDM1	SPT16	0.21
H3K18ac	Pc	0.21
H3K9acS10P	LSD1	0.21
ASH1	dMi2	0.21
dRING	H3K27ac	0.21
MLE	Psc	0.21
H3K79me1	H3-	0.21
Smc3	SPT16	0.21
H3K27ac	WDS	0.21
H4acTetra	WDS	0.21
KDM4A	MOF	0.21
LSD1	pol2	0.21
GAF	Rhino	0.21
CP190	H3K23ac-	0.21
H3K4me3	H4K5ac	0.21
H3K4me2	H3K9me3	0.21
KDM4A	NURF301	0.21
GAF	H3K23ac-	0.21
HP4	mod(mdg4)	0.2
dmTopoII	H4K5ac	0.2
KDM4A	MLE	0.2
dSFMBT	MLE	0.2
dmTopoII	dSFMBT	0.2
H3K27ac	HP1b	0.2
H2AV	PR-Set-7	0.2
ASH1	H2BK5ac	0.2
H3K4me1	HP1a	0.2
dSFMBT	H4K5ac	0.2
H3K36me1	HP1c	0.2
POF	Rhino	0.2
H1-	H3K27me1	0.2
H2BK5ac	KDM4A	0.2
H4K8ac	POF	0.2
H3K4me2	WDS	0.2
H2BK5ac	MOF	0.2
BEAF32	H3K23ac-	0.2
dmTopoII	H3K27ac	0.2
ASH1	Rhino	0.2
H3K4me1	PCL	0.2
CG10630	MRG15	0.2
ASH1	POF	0.2
JHDM1	WDS	0.2
BEAF32	MOF	0.19
H3K9ac	Psc	0.19
MRG15	Rhino	0.19
CG10630	dRING	0.19
Chriz	RPD3	0.19
HP4	Smc3	0.19
H3K9ac	H4K20me1	0.19
HP1a	Smc3	0.19
H4K16ac	WDS	0.19
H3K27me1	H4K20me1	0.19
H4-	LSD1	0.19
dmTopoII	MBD-R2	0.19
H4K20me1	NURF301	0.19
ISWI	ZW5	0.19
dSFMBT	H2AV	0.19
H3K9acS10P	ISWI	0.19
HP1b	MLE	0.19
H3K36me1	HP1b	0.19
HP4	Su(Hw)	0.19
CP190	H3K27ac	0.19
H3K18ac	WDS	0.19
BEAF32	HP2	0.19
Chriz	HP1a	0.19
dSFMBT	MSL1	0.19
ISWI	Smc3	0.19
MRG15	Psc	0.19
MLE	Su(var)3-7	0.19
Su(var)3-9	ZW5	0.19
H3K27ac	H4K5ac	0.19
dmTopoII	H3K36me3	0.19
CG10630	H3K79me2	0.19
H2AV	H3K27me1	0.19
Chriz	H3K4me1	0.19
JHDM1	KDM4A	0.19
ASH1	ZW5	0.19
H2AV	RPD3	0.18
H4acTetra	Pc	0.18
dMi2	H4K5ac	0.18
CG10630	H4K8ac	0.18
BEAF32	H3K27ac	0.18
ASH1	MOF	0.18
CTCF	RPD3	0.18
dMi2	H3K9ac	0.18
ASH1	NURF301	0.18
H3K18ac	MBD-R2	0.18
E(z)	H3K4me3	0.18
MBD-R2	MLE	0.18
dmTopoII	JHDM1	0.18
dmTopoII	H2Bubi	0.18
Smc3	Su(var)3-7	0.18
H4-	ZW5	0.17
dRING	KDM4A	0.17
H4-	Su(var)3-7	0.17
dRING	MBD-R2	0.17
JIL1	Psc	0.17
H3K27ac	RPD3	0.17
GAF	ISWI	0.17
E(z)	Su(var)3-7	0.17
CTCF	H3K27ac	0.17
HP4	Pho	0.17
H4-	SPT16	0.17
CP190	H1-	0.17
JIL1	pol2	0.17
H4K16ac	H4-	0.17
BEAF32	LSD1	0.17
CG10630	H1-	0.17
GAF	H3K79me1	0.17
H1-	MBD-R2	0.17
LSD1	PR-Set-7	0.17
JHDM1	Psc	0.17
BEAF32	PCL	0.16
H2BK5ac	H3K36me3	0.16
H4K20me1	SPT16	0.16
H3K4me3	MSL1	0.16
BEAF32	Smc3	0.16
GAF	H3K79me2	0.16
HP1b	POF	0.16
H2BK5ac	RPD3	0.16
dSFMBT	KDM4A	0.16
H3K36me1	Pc	0.16
CP190	LSD1	0.16
E(z)	JHDM1	0.16
H3K4me2	PCL	0.16
H3K36me3	H3-	0.16
H1-	LSD1	0.16
MOF	RPD3	0.16
KDM4A	LSD1	0.16
ASH1	H4K16ac	0.16
H3K4me2	HP1a	0.16
HP1c	HP4	0.16
H3K23ac-	pol2	0.16
dMi2	HP1b	0.16
dmTopoII	H4K8ac	0.16
H3K79me1	MBD-R2	0.16
Pho	Smc3	0.15
H1-	HP1a	0.15
H3K36me1	HP1a	0.15
H3K9ac	Pc	0.15
POF	Psc	0.15
H4K8ac	HP1b	0.15
dMi2	H3K4me2	0.15
dRING	ISWI	0.15
H3K9me3	H4K16ac	0.15
WDS	ZW5	0.15
H3K9me1	Su(Hw)	0.15
dRING	Pho	0.15
Chriz	Su(var)3-7	0.15
dmTopoII	H3K18ac	0.15
MBD-R2	MRG15	0.15
BEAF32	ISWI	0.15
CP190	H2AV	0.15
H3K18ac	H4K20me1	0.15
H4K5ac	MBD-R2	0.15
H2Bubi	SPT16	0.15
BEAF32	MLE	0.15
JHDM1	PR-Set-7	0.15
BEAF32	Pho	0.15
CP190	dSFMBT	0.15
H4-	MRG15	0.14
H1-	MLE	0.14
dSFMBT	H1-	0.14
H3K4me1	Su(var)3-7	0.14
CP190	dRING	0.14
H4K20me1	KDM4A	0.14
H3K27me1	Smc3	0.14
CP190	H3-	0.14
H3K4me2	H3K9me1	0.14
ASH1	H3K23ac-	0.14
H3K4me1	ISWI	0.14
CTCF	KDM4A	0.14
H3K36me1	NURF301	0.14
E(z)	HP4	0.14
H3K23ac-	Rhino	0.14
H3K9ac	ZW5	0.14
H1-	Su(var)3-7	0.14
CTCF	PR-Set-7	0.14
H3K36me3	Rhino	0.14
H3K9me3	HP1c	0.14
ASH1	Psc	0.14
H1-	MRG15	0.14
H1-	mod(mdg4)	0.14
dSFMBT	H3K4me1	0.14
H3K36me3	HP4	0.14
dSFMBT	H3K23ac-	0.13
dSFMBT	Su(Hw)	0.13
H3K27ac	JHDM1	0.13
H3K27me3	H4K5ac	0.13
H1-	H3K27ac	0.13
H4K8ac	Rhino	0.13
MRG15	Pho	0.13
H3K36me1	H4K16ac	0.13
HP1c	MLE	0.13
dRING	MOF	0.13
H3K9me1	H4K8ac	0.13
CG10630	H3K9acS10P	0.13
H3K27me1	Su(var)3-7	0.13
H3K23ac-	MSL1	0.13
CTCF	H3K18ac	0.13
H3K4me3	ISWI	0.13
LSD1	WDS	0.13
H3K79me2	RPD3	0.13
dSFMBT	H4K16ac	0.13
H4K8ac	Smc3	0.13
H3K79me1	PCL	0.13
H3K4me1	MBD-R2	0.12
H3K79me2	NURF301	0.12
H3K27me3	HP4	0.12
CG10630	H3K36me1	0.12
H3K9acS10P	MRG15	0.12
BEAF32	H3K79me2	0.12
Pc	Smc3	0.12
CP190	HP1b	0.12
H4K16ac	PCL	0.12
dSFMBT	POF	0.12
KDM4A	Smc3	0.12
CP190	Smc3	0.12
E(z)	ISWI	0.12
H3K4me1	Smc3	0.12
H3K9me2	KDM4A	0.12
H2AV	H3K36me3	0.12
H2Bubi	H3K9me3	0.12
CTCF	H3K4me1	0.12
H3K27ac	HP1c	0.12
H3K36me3	HP2	0.12
GAF	HP1c	0.12
H3K36me3	Smc3	0.12
dRING	H1-	0.12
BEAF32	H3K18ac	0.12
CTCF	Pho	0.11
H3K9me2	PCL	0.11
MLE	RPD3	0.11
H3K27ac	JIL1	0.11
MBD-R2	Pho	0.11
H3K4me2	ISWI	0.11
PCL	WDS	0.11
H3K27ac	MBD-R2	0.11
ASH1	pol2	0.11
ASH1	H3K9me3	0.11
Chriz	Pho	0.11
HP1c	LSD1	0.11
H2BK5ac	HP2	0.11
H4K5ac	PCL	0.11
H2AV	H3K36me1	0.11
H3K36me1	PCL	0.11
BEAF32	H1-	0.11
LSD1	mod(mdg4)	0.11
HP2	Pc	0.11
Psc	Su(Hw)	0.11
dMi2	H1-	0.1
JHDM1	Rhino	0.1
ASH1	MBD-R2	0.1
H3K18ac	Rhino	0.1
H3K4me3	POF	0.1
H3K79me1	HP4	0.1
dRING	HP1c	0.1
H3K36me1	mod(mdg4)	0.1
Psc	RPD3	0.1
PCL	SPT16	0.1
H2BK5ac	H3K9ac	0.1
JIL1	Rhino	0.1
H4K5ac	pol2	0.1
dMi2	H4K16ac	0.1
HP2	Pho	0.1
CG10630	H4K16ac	0.1
H3K18ac	Smc3	0.1
HP1a	JIL1	0.1
dRING	Su(Hw)	0.1
MOF	SPT16	0.1
H2AV	Su(var)3-7	0.1
CG10630	LSD1	0.1
H3K9acS10P	H3-	0.1
HP1a	MBD-R2	0.1
dMi2	POF	0.09
H3K4me1	mod(mdg4)	0.09
dMi2	RPD3	0.09
H4K5ac	JIL1	0.09
GAF	PR-Set-7	0.09
H3K9ac	JHDM1	0.09
mod(mdg4)	PR-Set-7	0.09
MRG15	Pc	0.09
CTCF	H3K36me1	0.09
CTCF	H3K9ac	0.09
CTCF	H4K20me1	0.09
dSFMBT	MOF	0.09
POF	Su(var)3-7	0.09
H1-	Rhino	0.09
dRING	LSD1	0.09
H3K4me2	Su(Hw)	0.09
Psc	Su(var)3-7	0.09
JIL1	PR-Set-7	0.09
MSL1	Su(Hw)	0.09
H3K36me3	Psc	0.09
H3K27me3	LSD1	0.09
CP190	MLE	0.09
H3K9ac	H4K8ac	0.09
E(z)	WDS	0.08
BEAF32	E(z)	0.08
dMi2	MRG15	0.08
H4K5ac	Su(var)3-7	0.08
H3K18ac	Su(Hw)	0.08
H4-	Pho	0.08
H3K9me2	RPD3	0.08
KDM4A	Pho	0.08
H3K9ac	Su(var)3-7	0.08
HP1b	ZW5	0.08
H3-	HP1a	0.08
CG10630	pol2	0.08
H3-	Su(var)3-7	0.08
dmTopoII	HP1b	0.08
HP1a	pol2	0.08
H2BK5ac	MLE	0.08
H3K27ac	H3K9me1	0.08
Chriz	H4K5ac	0.08
KDM4A	MBD-R2	0.08
dSFMBT	H2BK5ac	0.08
CP190	MBD-R2	0.08
E(z)	GAF	0.08
dRING	H4K8ac	0.07
mod(mdg4)	RPD3	0.07
Pho	POF	0.07
H4-	JIL1	0.07
H4acTetra	Smc3	0.07
H3-	pol2	0.07
H3K4me1	ZW5	0.07
H3K27ac	MRG15	0.07
HP2	Smc3	0.07
GAF	RPD3	0.07
dRING	Smc3	0.07
CP190	KDM4A	0.07
H3K79me1	MLE	0.07
CTCF	PCL	0.07
LSD1	MLE	0.07
H3K27me1	ISWI	0.07
H1-	HP1c	0.07
H3K36me1	MOF	0.07
BEAF32	H2BK5ac	0.07
ASH1	HP1b	0.07
H3K27ac	ISWI	0.07
H4K8ac	ZW5	0.07
H3K9acS10P	H4K8ac	0.07
H4acTetra	KDM4A	0.06
CG10630	H3-	0.06
H3K79me1	Su(var)3-7	0.06
H4acTetra	pol2	0.06
H3K9me1	HP2	0.06
H3K27ac	mod(mdg4)	0.06
H1-	H2AV	0.06
ASH1	RPD3	0.06
dMi2	JIL1	0.06
CTCF	H3-	0.06
H3K4me2	MOF	0.06
CTCF	MSL1	0.06
H3K9me3	MBD-R2	0.06
H3K36me3	MSL1	0.06
H4K5ac	KDM4A	0.06
dRING	H3K23ac-	0.06
JHDM1	JIL1	0.06
H3K36me3	MBD-R2	0.05
CTCF	pol2	0.05
Rhino	WDS	0.05
LSD1	ZW5	0.05
H2Bubi	WDS	0.05
H3K36me3	H3K79me2	0.05
H2AV	H3-	0.05
BEAF32	dmTopoII	0.05
HP1b	mod(mdg4)	0.05
JHDM1	MLE	0.05
Chriz	ZW5	0.05
H3K18ac	H3K9me3	0.05
H1-	H3K4me3	0.05
pol2	SPT16	0.05
H3K4me1	H4K16ac	0.05
H3K18ac	H3K4me1	0.05
MRG15	Su(var)3-7	0.05
MBD-R2	pol2	0.05
H3K18ac	POF	0.05
Pc	SPT16	0.05
H3K27me1	RPD3	0.05
H4-	HP1c	0.05
dSFMBT	NURF301	0.05
H3K27me1	H4K5ac	0.05
H3K27ac	MLE	0.05
dMi2	H4K20me1	0.05
H3K36me1	H3K4me2	0.05
Chriz	H3K36me1	0.05
HP2	MLE	0.05
H3K27ac	H3K4me2	0.04
H2AV	H3K79me1	0.04
dmTopoII	H3K79me1	0.04
H1-	PR-Set-7	0.04
dRING	POF	0.04
MRG15	ZW5	0.04
H2AV	ZW5	0.04
H3K4me3	MOF	0.04
H4K16ac	ZW5	0.04
H3K36me1	H3K9me3	0.04
dmTopoII	H3K9acS10P	0.04
Chriz	H3K23ac-	0.04
H3K27me1	JHDM1	0.04
H3K4me2	JIL1	0.04
H3K27ac	H3K9me2	0.04
H3-	ISWI	0.04
H3K36me3	RPD3	0.04
CG10630	H4K5ac	0.04
Chriz	H4K8ac	0.04
H3K79me1	POF	0.04
H3K4me2	HP1c	0.04
dmTopoII	LSD1	0.04
Chriz	H4-	0.04
H3K27me1	H4-	0.04
GAF	H3-	0.04
H3K27ac	HP1a	0.03
H2BK5ac	H3K27me1	0.03
H3K23ac-	Su(Hw)	0.03
SPT16	Su(Hw)	0.03
dSFMBT	Rhino	0.03
H3K4me2	HP4	0.03
ASH1	H4-	0.03
H3K27ac	PCL	0.03
H2BK5ac	POF	0.03
CG10630	KDM4A	0.03
MRG15	PCL	0.03
H1-	HP1b	0.03
ASH1	PCL	0.03
H4K5ac	Pho	0.03
BEAF32	CTCF	0.03
JIL1	Pho	0.03
MOF	Smc3	0.03
H3K9me2	HP2	0.03
CP190	GAF	0.03
CG10630	dmTopoII	0.03
H2AV	HP4	0.03
H3K4me2	LSD1	0.03
H2AV	NURF301	0.03
CTCF	Su(var)3-9	0.03
H3K79me2	PCL	0.03
dMi2	Smc3	0.03
H3K18ac	PR-Set-7	0.03
H4K16ac	Rhino	0.03
Chriz	H3-	0.03
H3K9acS10P	JHDM1	0.03
H4-	Smc3	0.03
MOF	PCL	0.03
H4acTetra	HP1c	0.03
H2Bubi	LSD1	0.03
H3K4me3	Smc3	0.02
dRING	H4K20me1	0.02
H3K9me1	Smc3	0.02
H3K36me1	ZW5	0.02
BEAF32	ZW5	0.02
dRING	H4K16ac	0.02
CTCF	MOF	0.02
HP1c	ISWI	0.02
HP1b	NURF301	0.02
ASH1	WDS	0.02
HP1a	SPT16	0.02
H1-	WDS	0.02
mod(mdg4)	Rhino	0.02
H3K23ac-	MBD-R2	0.02
JIL1	PCL	0.02
H3K4me2	JHDM1	0.02
NURF301	Smc3	0.02
CTCF	LSD1	0.02
H2Bubi	Su(Hw)	0.02
dRING	H3K9me2	0.02
H3K27ac	SPT16	0.02
dRING	H3K9ac	0.02
dmTopoII	H3K36me1	0.02
H3K9me1	Pc	0.02
dSFMBT	Su(var)3-9	0.01
H3K79me2	Psc	0.01
dmTopoII	Rhino	0.01
dMi2	H3K9acS10P	0.01
RPD3	Su(var)3-7	0.01
JIL1	RPD3	0.01
H4acTetra	NURF301	0.01
H4K5ac	HP1c	0.01
H3K27me1	Rhino	0.01
dMi2	H3K9me1	0.01
H3K4me3	Su(var)3-9	0.01
CG10630	ZW5	0.01
H3K18ac	MLE	0.01
H3K9ac	PR-Set-7	0.01
H3K36me3	H4K20me1	0.01
CP190	ZW5	0.01
Chriz	JHDM1	0.01
H3K9ac	MSL1	0
GAF	KDM4A	0
HP1c	Pho	0
KDM4A	Su(var)3-7	0
MLE	Smc3	0
CTCF	ZW5	0
CP190	JIL1	0
dSFMBT	ZW5	0
H3K18ac	HP1c	0
HP4	LSD1	0
H3K9acS10P	JIL1	0
H3K27me1	H3K9me3	0
CP190	H3K4me1	0
HP4	PR-Set-7	0
H4acTetra	PR-Set-7	0
H3K27ac	H3K27me1	0
dSFMBT	H4-	0
H3K79me2	ISWI	0
Chriz	JIL1	0
H4acTetra	HP4	0
ASH1	H3K27me3	0
ASH1	HP2	0
ASH1	Su(var)3-9	0
BEAF32	dRING	0
BEAF32	H3K9me3	0
BEAF32	H3-	0
BEAF32	H4-	0
BEAF32	Su(var)3-9	0
CG10630	dMi2	0
CG10630	H3K18ac	0
CG10630	H3K27me3	0
CG10630	H3K36me3	0
CG10630	H3K4me2	0
CG10630	Su(var)3-9	0
CP190	HP1a	0
CP190	Su(var)3-9	0
CTCF	dSFMBT	0
CTCF	E(z)	0
CTCF	H3K27me1	0
CTCF	H3K79me2	0
CTCF	H4-	0
CTCF	HP4	0
CTCF	JHDM1	0
CTCF	WDS	0
dMi2	H3K9me3	0
dMi2	H4-	0
dmTopoII	H2BK5ac	0
dmTopoII	H3K27me3	0
dmTopoII	H4-	0
dmTopoII	Pc	0
dmTopoII	Su(Hw)	0
dmTopoII	Su(var)3-9	0
dRING	Su(var)3-9	0
dSFMBT	mod(mdg4)	0
E(z)	H3K23ac-	0
E(z)	H3K27me1	0
E(z)	H3K79me2	0
E(z)	H3K9me3	0
E(z)	H4K5ac	0
E(z)	H4-	0
E(z)	HP1a	0
E(z)	MBD-R2	0
E(z)	MOF	0
E(z)	MSL1	0
E(z)	RPD3	0
E(z)	Su(Hw)	0
E(z)	Su(var)3-9	0
GAF	H3K27me3	0
GAF	Su(var)3-9	0
H1-	HP2	0
H2BK5ac	H4-	0
H2BK5ac	HP1b	0
H2BK5ac	MSL1	0
H2BK5ac	Pho	0
H2BK5ac	Su(var)3-9	0
H2Bubi	Su(var)3-9	0
H3K18ac	H3K9me2	0
H3K18ac	HP2	0
H3K18ac	Su(var)3-9	0
H3K23ac-	HP1b	0
H3K23ac-	PCL	0
H3K23ac-	Psc	0
H3K23ac-	ZW5	0
H3K27ac	H3K9me3	0
H3K27ac	Su(var)3-9	0
H3K27me3	H3K9acS10P	0
H3K27me3	H3-	0
H3K27me3	H4-	0
H3K27me3	HP1a	0
H3K27me3	HP1c	0
H3K27me3	HP2	0
H3K27me3	JHDM1	0
H3K27me3	MLE	0
H3K27me3	mod(mdg4)	0
H3K27me3	MSL1	0
H3K27me3	POF	0
H3K27me3	PR-Set-7	0
H3K27me3	Smc3	0
H3K27me3	Su(var)3-7	0
H3K27me3	Su(var)3-9	0
H3K36me1	H4-	0
H3K36me1	Rhino	0
H3K4me2	H3-	0
H3K4me2	H4-	0
H3K4me2	Pho	0
H3K4me2	Su(var)3-9	0
H3K4me3	HP1c	0
H3K4me3	HP2	0
H3K79me1	Rhino	0
H3K79me2	H3K9acS10P	0
H3K79me2	H3-	0
H3K79me2	HP1c	0
H3K79me2	Rhino	0
H3K9acS10P	MBD-R2	0
H3K9acS10P	Su(Hw)	0
H3K9ac	H3K9me1	0
H3K9ac	H3K9me2	0
H3K9ac	H4-	0
H3K9ac	HP2	0
H3K9ac	POF	0
H3K9ac	Su(var)3-9	0
H3K9me1	H4-	0
H3K9me1	HP1a	0
H3K9me1	HP1b	0
H3K9me1	JHDM1	0
H3K9me1	mod(mdg4)	0
H3K9me1	POF	0
H3K9me1	ZW5	0
H3K9me2	H3-	0
H3K9me2	H4-	0
H3K9me2	Pho	0
H3K9me3	H4acTetra	0
H3K9me3	H4-	0
H3K9me3	MSL1	0
H3K9me3	Smc3	0
H3-	HP4	0
H3-	MBD-R2	0
H3-	mod(mdg4)	0
H3-	PCL	0
H3-	Psc	0
H3-	Rhino	0
H3-	Su(var)3-9	0
H4acTetra	H4-	0
H4acTetra	Su(var)3-9	0
H4K16ac	HP1b	0
H4K20me1	H4-	0
H4K20me1	HP1a	0
H4K20me1	HP1c	0
H4K20me1	Pho	0
H4K20me1	POF	0
H4K20me1	Rhino	0
H4K20me1	Su(var)3-9	0
H4K5ac	H4-	0
H4K5ac	Su(var)3-9	0
H4K8ac	mod(mdg4)	0
H4K8ac	pol2	0
H4K8ac	Su(var)3-9	0
H4-	HP1a	0
H4-	KDM4A	0
H4-	MBD-R2	0
H4-	MLE	0
H4-	mod(mdg4)	0
H4-	MOF	0
H4-	MSL1	0
H4-	POF	0
H4-	pol2	0
H4-	Rhino	0
H4-	Su(Hw)	0
H4-	Su(var)3-9	0
HP1a	LSD1	0
HP1a	MOF	0
HP1a	Pc	0
HP1a	Rhino	0
HP1a	WDS	0
HP1b	Su(Hw)	0
HP1b	Su(var)3-9	0
HP1c	pol2	0
HP1c	Su(var)3-9	0
HP2	mod(mdg4)	0
HP2	PCL	0
HP2	Rhino	0
ISWI	POF	0
ISWI	Psc	0
ISWI	Rhino	0
JHDM1	Su(var)3-9	0
LSD1	MBD-R2	0
LSD1	PCL	0
LSD1	Pho	0
LSD1	POF	0
MBD-R2	Su(var)3-9	0
MLE	mod(mdg4)	0
MLE	Su(var)3-9	0
mod(mdg4)	POF	0
mod(mdg4)	Su(var)3-9	0
MOF	Su(var)3-9	0
MSL1	POF	0
MSL1	Su(var)3-9	0
PCL	POF	0
PCL	RPD3	0
Pc	RPD3	0
Pho	Su(var)3-9	0
Pho	ZW5	0
POF	Smc3	0
POF	SPT16	0
POF	Su(Hw)	0
POF	ZW5	0
pol2	Rhino	0
pol2	Su(var)3-9	0
PR-Set-7	Su(var)3-9	0
H4K16ac	MLE	0
H3K79me2	Smc3	0
GAF	HP1b	0
H3K9me3	HP4	0
H4-	RPD3	0
KDM4A	ZW5	0
H3-	H4K5ac	0
H3K23ac-	WDS	0
CG10630	H2Bubi	0
H4acTetra	HP1a	0
H3-	RPD3	0
H3K27me1	H4K16ac	-0.01
HP4	Pc	-0.01
H2Bubi	mod(mdg4)	-0.01
CG10630	HP1b	-0.01
H3K9ac	WDS	-0.01
Chriz	MOF	-0.01
H3K79me1	Su(Hw)	-0.01
H2Bubi	H4K5ac	-0.01
BEAF32	HP1a	-0.01
E(z)	H3K9ac	-0.01
ASH1	HP4	-0.01
H3-	SPT16	-0.01
H3K23ac-	RPD3	-0.01
H2BK5ac	ISWI	-0.01
H4K8ac	H4-	-0.01
H3K9me3	JHDM1	-0.01
H3K9me1	ISWI	-0.01
CTCF	Smc3	-0.01
H3K79me1	PR-Set-7	-0.01
GAF	H3K9me3	-0.01
H3-	MOF	-0.01
H4K5ac	Rhino	-0.01
dmTopoII	HP1a	-0.01
BEAF32	H2Bubi	-0.02
H3K27ac	H3K79me1	-0.02
dmTopoII	Pho	-0.02
H2AV	H4K5ac	-0.02
H3K23ac-	H3K27me1	-0.02
CP190	H3K9me1	-0.02
dRING	H3K9me3	-0.02
H4K20me1	JIL1	-0.02
CP190	H4K8ac	-0.02
H3K4me1	H4-	-0.02
H4K8ac	PCL	-0.02
CP190	PR-Set-7	-0.02
dRING	H3K18ac	-0.02
CG10630	CTCF	-0.02
CP190	H4-	-0.02
dSFMBT	PR-Set-7	-0.02
NURF301	PCL	-0.02
GAF	H4K5ac	-0.02
LSD1	Rhino	-0.02
H3K4me2	ZW5	-0.02
BEAF32	H3K36me1	-0.02
H3K36me1	JHDM1	-0.02
H3K4me3	RPD3	-0.02
dmTopoII	WDS	-0.02
Smc3	WDS	-0.02
NURF301	RPD3	-0.02
H3K79me1	NURF301	-0.02
H3-	HP1c	-0.02
H2Bubi	HP1b	-0.02
CTCF	dmTopoII	-0.02
H3K9acS10P	H4K20me1	-0.03
H3K27ac	HP4	-0.03
ASH1	dmTopoII	-0.03
MRG15	WDS	-0.03
CP190	POF	-0.03
H2AV	LSD1	-0.03
H3K27ac	NURF301	-0.03
JIL1	ZW5	-0.03
PCL	Su(var)3-7	-0.03
H4K5ac	HP4	-0.03
E(z)	JIL1	-0.03
Su(var)3-7	WDS	-0.03
HP4	ISWI	-0.03
H3K27me1	HP1a	-0.03
PR-Set-7	ZW5	-0.03
HP1c	SPT16	-0.03
BEAF32	POF	-0.03
Chriz	Pc	-0.03
CG10630	JIL1	-0.04
H3K23ac-	mod(mdg4)	-0.04
dSFMBT	JHDM1	-0.04
CG10630	H3K4me3	-0.04
H3K36me3	WDS	-0.04
BEAF32	Su(var)3-7	-0.04
CTCF	dMi2	-0.04
H3K18ac	pol2	-0.04
H4K5ac	Pc	-0.04
H3K4me3	H3K9me2	-0.04
MOF	Su(var)3-7	-0.04
E(z)	HP1c	-0.04
CP190	H4acTetra	-0.04
CTCF	JIL1	-0.04
H3K79me2	Su(var)3-7	-0.04
CTCF	Pc	-0.04
CP190	H3K36me1	-0.04
pol2	Smc3	-0.04
H4K8ac	ISWI	-0.04
H4K20me1	H4K5ac	-0.04
LSD1	MOF	-0.04
H4K16ac	LSD1	-0.04
GAF	H3K9me2	-0.04
H2Bubi	H4-	-0.04
JHDM1	RPD3	-0.04
dMi2	H3K79me2	-0.04
H4K8ac	HP2	-0.04
BEAF32	CG10630	-0.04
HP2	HP4	-0.04
H4acTetra	POF	-0.05
H3K79me2	MSL1	-0.05
H1-	H3K79me1	-0.05
H3K4me2	PR-Set-7	-0.05
CP190	H2BK5ac	-0.05
dSFMBT	H3K79me1	-0.05
H3K36me1	MBD-R2	-0.05
H4K16ac	Pho	-0.05
HP1c	PCL	-0.05
MBD-R2	Su(var)3-7	-0.05
H3K9me3	JIL1	-0.05
H3K9me3	Psc	-0.05
dMi2	H4acTetra	-0.05
ASH1	Su(Hw)	-0.05
H3K9acS10P	Pc	-0.05
H3K9me2	MOF	-0.05
H2AV	KDM4A	-0.05
ASH1	H4K5ac	-0.05
HP1a	JHDM1	-0.05
H2BK5ac	Rhino	-0.06
JHDM1	PCL	-0.06
H4-	Psc	-0.06
KDM4A	RPD3	-0.06
H3K79me2	ZW5	-0.06
PR-Set-7	Rhino	-0.06
MSL1	Pc	-0.06
H3K79me2	HP4	-0.06
HP1b	LSD1	-0.06
dMi2	HP4	-0.06
CG10630	H3K23ac-	-0.06
CTCF	H1-	-0.06
MSL1	Psc	-0.06
H4K8ac	PR-Set-7	-0.06
CTCF	MBD-R2	-0.06
H3K27me1	H4acTetra	-0.06
dmTopoII	HP2	-0.06
H4K16ac	MBD-R2	-0.06
H4K16ac	Su(var)3-9	-0.06
HP4	pol2	-0.06
E(z)	H3K36me1	-0.06
H4K5ac	ZW5	-0.06
MLE	Su(Hw)	-0.06
Pho	Su(Hw)	-0.06
HP4	MSL1	-0.06
CP190	H3K79me1	-0.06
H3K4me3	HP1a	-0.06
HP1a	MLE	-0.06
RPD3	ZW5	-0.06
H4K5ac	MLE	-0.06
H2AV	JHDM1	-0.06
dMi2	Rhino	-0.06
H3K23ac-	ISWI	-0.06
H3K27me1	ZW5	-0.07
H4K8ac	RPD3	-0.07
HP1a	PR-Set-7	-0.07
ASH1	CP190	-0.07
dRING	HP1a	-0.07
ASH1	GAF	-0.07
dRING	HP1b	-0.07
Chriz	E(z)	-0.07
HP4	MBD-R2	-0.07
H1-	Su(Hw)	-0.07
H3K4me1	POF	-0.07
H3K9acS10P	MLE	-0.07
H3K36me1	Su(Hw)	-0.07
MRG15	Smc3	-0.07
H3K4me3	JIL1	-0.07
dSFMBT	H4K20me1	-0.07
HP1c	WDS	-0.07
H3K4me3	PR-Set-7	-0.07
H3K4me2	KDM4A	-0.07
dmTopoII	dRING	-0.07
BEAF32	H4K16ac	-0.07
H2Bubi	MLE	-0.08
H3K27ac	H4K20me1	-0.08
H2Bubi	Rhino	-0.08
dSFMBT	H3K9ac	-0.08
dRING	HP4	-0.08
H3K18ac	mod(mdg4)	-0.08
dMi2	Su(var)3-9	-0.08
H4K8ac	MOF	-0.08
H3K79me1	MOF	-0.08
dMi2	PCL	-0.08
JHDM1	Su(var)3-7	-0.08
H3K18ac	ISWI	-0.08
H3K79me2	POF	-0.08
H4acTetra	Su(Hw)	-0.08
ISWI	LSD1	-0.08
H3K79me1	H4K8ac	-0.08
H3K79me2	MBD-R2	-0.08
KDM4A	mod(mdg4)	-0.08
GAF	Pc	-0.08
HP1b	PCL	-0.08
H3K4me1	H3K9me3	-0.08
BEAF32	PR-Set-7	-0.08
CG10630	H3K27ac	-0.08
H3K27ac	H3K9ac	-0.08
JIL1	WDS	-0.08
Su(var)3-7	ZW5	-0.08
Chriz	Rhino	-0.08
H4-	WDS	-0.08
H4K5ac	MSL1	-0.09
H3K27me1	HP2	-0.09
H3K4me3	ZW5	-0.09
H3K79me2	H4K8ac	-0.09
H3K18ac	KDM4A	-0.09
H3K9me3	H4K8ac	-0.09
HP1b	JIL1	-0.09
dRING	H3K36me1	-0.09
H3K9me3	SPT16	-0.09
GAF	H2BK5ac	-0.09
JHDM1	MRG15	-0.09
H4K5ac	PR-Set-7	-0.09
BEAF32	MRG15	-0.09
H1-	H3K4me1	-0.09
BEAF32	H4K8ac	-0.09
H2Bubi	Smc3	-0.09
ASH1	H4acTetra	-0.09
MLE	NURF301	-0.09
PCL	PR-Set-7	-0.09
H3K27me3	H3K4me2	-0.09
E(z)	H3K27ac	-0.1
H1-	RPD3	-0.1
H1-	JIL1	-0.1
dmTopoII	HP1c	-0.1
H3-	PR-Set-7	-0.1
CP190	dMi2	-0.1
E(z)	mod(mdg4)	-0.1
H3K27ac	MSL1	-0.1
CTCF	dRING	-0.1
Chriz	MLE	-0.1
H3K36me1	Psc	-0.1
CP190	H3K9ac	-0.1
dRING	H3-	-0.1
H4acTetra	MOF	-0.1
CTCF	H3K79me1	-0.1
LSD1	NURF301	-0.1
ASH1	BEAF32	-0.1
H4-	JHDM1	-0.1
HP1c	Psc	-0.1
HP4	POF	-0.1
Pc	Su(var)3-9	-0.11
dSFMBT	MRG15	-0.11
H2Bubi	PR-Set-7	-0.11
H3K9me3	MRG15	-0.11
MOF	Rhino	-0.11
H3K18ac	MRG15	-0.11
JHDM1	MOF	-0.11
H3K79me2	PR-Set-7	-0.11
H4K16ac	pol2	-0.11
H3K79me1	H3K9me3	-0.11
CP190	H4K16ac	-0.11
MBD-R2	PCL	-0.11
H4K8ac	HP4	-0.11
H3K79me1	H4-	-0.11
ASH1	H3K9ac	-0.11
H3K9me1	NURF301	-0.11
HP4	KDM4A	-0.11
H3K79me2	WDS	-0.11
H3K9ac	PCL	-0.11
H3-	JHDM1	-0.11
H3K36me3	JHDM1	-0.11
H3-	WDS	-0.11
H3K9acS10P	H3K9me2	-0.11
CP190	Rhino	-0.11
H2AV	HP1c	-0.11
H3-	Pc	-0.11
CTCF	H3K9me2	-0.11
H4K20me1	ISWI	-0.11
H4-	PR-Set-7	-0.11
H3K9me3	LSD1	-0.11
H3K9ac	mod(mdg4)	-0.11
MLE	pol2	-0.11
JIL1	Smc3	-0.11
CG10630	dSFMBT	-0.11
CP190	H3K27me1	-0.11
H3K4me2	mod(mdg4)	-0.11
JIL1	Su(var)3-9	-0.11
H3K27ac	PR-Set-7	-0.12
CTCF	H4K8ac	-0.12
H3K27me3	pol2	-0.12
CG10630	H4acTetra	-0.12
SPT16	WDS	-0.12
KDM4A	Rhino	-0.12
H3K9acS10P	MOF	-0.12
dSFMBT	H3K9acS10P	-0.12
H4K16ac	ISWI	-0.12
ISWI	PCL	-0.12
dSFMBT	H3K4me3	-0.12
H2BK5ac	HP1a	-0.12
CTCF	SPT16	-0.12
H4K5ac	WDS	-0.12
H3K27me3	HP1b	-0.12
ASH1	mod(mdg4)	-0.12
HP4	MOF	-0.12
H3K4me2	HP1b	-0.12
E(z)	H1-	-0.12
H4K20me1	mod(mdg4)	-0.12
CTCF	GAF	-0.12
MRG15	POF	-0.12
BEAF32	JHDM1	-0.12
dRING	MRG15	-0.12
CTCF	H2Bubi	-0.12
ASH1	HP1c	-0.12
H2BK5ac	H3K23ac-	-0.12
H3K9acS10P	H3K9me3	-0.13
H3K36me1	H3K9acS10P	-0.13
Su(var)3-9	WDS	-0.13
H2AV	Pho	-0.13
H3K27me1	HP4	-0.13
dRING	MSL1	-0.13
H3-	KDM4A	-0.13
H4K5ac	SPT16	-0.13
H4K8ac	Pc	-0.13
H4K16ac	MRG15	-0.13
H3K4me1	KDM4A	-0.13
H4K16ac	Psc	-0.13
H4K5ac	JHDM1	-0.13
H3K23ac-	HP4	-0.13
HP1c	Pc	-0.13
H3K27ac	Rhino	-0.13
H3K27me1	Psc	-0.13
H3K9me1	pol2	-0.13
dMi2	Su(Hw)	-0.13
HP1a	RPD3	-0.13
RPD3	Su(Hw)	-0.14
H3K27me1	H3K9acS10P	-0.14
H4K16ac	Smc3	-0.14
E(z)	H2Bubi	-0.14
H2Bubi	H3K9me2	-0.14
GAF	Su(Hw)	-0.14
H2BK5ac	PCL	-0.14
H3K9ac	MOF	-0.14
GAF	H3K9acS10P	-0.14
H3K4me2	Su(var)3-7	-0.14
H2AV	H4K8ac	-0.14
ISWI	Pc	-0.14
H3K18ac	Su(var)3-7	-0.14
H4K5ac	HP1a	-0.14
H3K27ac	Su(Hw)	-0.14
H3K23ac-	LSD1	-0.14
H3K23ac-	H3K9acS10P	-0.14
HP1c	Smc3	-0.14
dRING	JIL1	-0.14
H3K18ac	MSL1	-0.14
PR-Set-7	Smc3	-0.14
H3K9acS10P	HP1a	-0.14
dMi2	KDM4A	-0.14
H3K27me1	Su(Hw)	-0.14
H4K5ac	RPD3	-0.14
BEAF32	JIL1	-0.14
H4K20me1	HP2	-0.14
LSD1	Pc	-0.15
BEAF32	H3K9ac	-0.15
MBD-R2	mod(mdg4)	-0.15
H3K4me1	MRG15	-0.15
ASH1	H3K4me1	-0.15
H3K36me3	MOF	-0.15
BEAF32	dMi2	-0.15
H2Bubi	H3-	-0.15
H3K4me2	H4K8ac	-0.15
BEAF32	H4K5ac	-0.15
H4K8ac	HP1a	-0.15
H3K23ac-	JHDM1	-0.15
H3K9me2	MLE	-0.15
H4acTetra	Psc	-0.15
Chriz	H3K9ac	-0.15
H4K8ac	MLE	-0.15
dSFMBT	HP1c	-0.15
ASH1	CTCF	-0.15
Psc	WDS	-0.15
CTCF	H4K16ac	-0.15
GAF	H3K9ac	-0.15
H4K8ac	MRG15	-0.15
dSFMBT	H2Bubi	-0.15
H3K36me1	H3K9ac	-0.15
H3K27me3	H3K4me1	-0.16
dMi2	H3-	-0.16
CTCF	H3K27me3	-0.16
E(z)	HP1b	-0.16
HP2	WDS	-0.16
H3K27me1	KDM4A	-0.16
CP190	Pho	-0.16
dMi2	H3K4me3	-0.16
H2AV	Rhino	-0.16
CP190	MSL1	-0.16
MSL1	Smc3	-0.16
H3K27me3	ISWI	-0.16
CP190	H3K79me2	-0.16
H2BK5ac	Smc3	-0.16
HP1a	ZW5	-0.16
H3K79me1	SPT16	-0.16
H2Bubi	ISWI	-0.16
H2Bubi	JHDM1	-0.16
GAF	H4-	-0.16
E(z)	KDM4A	-0.16
H3K27me3	ZW5	-0.16
H3K27me1	H3K79me2	-0.16
CG10630	GAF	-0.16
HP1a	KDM4A	-0.16
dRING	H4K5ac	-0.16
dMi2	Psc	-0.16
MBD-R2	Su(Hw)	-0.16
GAF	H1-	-0.17
Su(Hw)	WDS	-0.17
dSFMBT	HP4	-0.17
CTCF	Rhino	-0.17
H3K4me1	Su(var)3-9	-0.17
H3K36me1	WDS	-0.17
H3K79me1	HP1a	-0.17
HP1b	Pho	-0.17
H3K4me1	Pho	-0.17
H1-	H4K16ac	-0.17
dmTopoII	Smc3	-0.17
H4K16ac	Su(Hw)	-0.17
H3K79me2	MOF	-0.17
H3K4me3	LSD1	-0.17
LSD1	Psc	-0.17
H4acTetra	MLE	-0.17
H3K36me3	Pc	-0.17
ASH1	Su(var)3-7	-0.17
CTCF	H3K23ac-	-0.17
Pho	pol2	-0.17
HP4	MLE	-0.17
ASH1	H3K9acS10P	-0.17
H4K8ac	KDM4A	-0.17
H3K27ac	KDM4A	-0.18
CTCF	H3K4me3	-0.18
H3K79me1	ISWI	-0.18
H2BK5ac	LSD1	-0.18
H3K79me1	HP2	-0.18
BEAF32	H3K79me1	-0.18
H3K23ac-	H3K79me1	-0.18
JHDM1	Pc	-0.18
H2AV	MOF	-0.18
H1-	H4K5ac	-0.18
dRING	H2Bubi	-0.18
H2AV	H3K27me3	-0.18
H3K9me2	Rhino	-0.18
H3K9ac	KDM4A	-0.18
H3K36me1	Su(var)3-9	-0.18
BEAF32	H3K9acS10P	-0.18
H4acTetra	Su(var)3-7	-0.18
H3K9ac	MLE	-0.18
MBD-R2	MSL1	-0.19
H3K79me2	HP2	-0.19
MSL1	Pho	-0.19
H4K5ac	ISWI	-0.19
CG10630	H3K9me2	-0.19
H4K8ac	Psc	-0.19
H3K18ac	JHDM1	-0.19
JIL1	mod(mdg4)	-0.19
E(z)	HP2	-0.19
H3K18ac	PCL	-0.19
[truncated: 630 more rows]
