# Supplementary material for: Global Quantitative Modeling of Chromatin Factor Interactions
Source: PLoS Comput Biol. 2014 Mar 27;10(3):e1003525. doi: 10.1371/journal.pcbi.1003525 (PMC3967939; doi:10.1371/journal.pcbi.1003525)
Supplement: Table S2 — Curated experimentally supported direct positive interactions for the evaluation of pairwise interaction prediction. (TXT) [file pcbi.1003525.s006.txt]

Curated experimentally supported direct positive interactions for the evaluation of pairwise interaction prediction.
Chromatin Factors			Annotation type	PMID
CP190	SuHw		Physical	15574329
CP190	modmdg4		Physical	15574329
dRING	Pc		Physical	15147763
E(z)	H3K27me3		Enzyme	12435631
GAF	SPT16		Physical	12815073
HP1a	Suvar37		Physical	11069770
HP1a	H3K9me3		Physical	11859155;11242053;11283354
HP1b	Suvar37		Physical	11069770
HP1c	Suvar37		Physical	11069770
HP4	HP2		Physical	15710747
HP4	HP1a		Physical	18162556;17255947;14605208
ISWI	NURF301		Physical	11583616
JIL1	H3K9acS10P		Enzyme	16339185;21423663
JMJD2AKDM4A	HP1a		Physical	19061644
MLE	MOF		Physical	18039854
modmdg4	SuHw		Physical	11350941;7664338
MOF	H4K16ac		Enzyme	10882077
MSL1	MOF		Physical	10619853;21217699;23084835
Pc	Psc		Physical	9566890
PCL	Ez		Physical	11571280;12697833
PCL	RPD3		Physical	12697833
Pho	Ez		Physical	15175188
Pho	dSFMBT		Physical	16618800
PRSet7	H4K20me1		Enzyme	12086618
Psc	dRING		Physical	15147763
RPD3	Ez		Physical	11124122;12697833
Suvar39	HP1a		Physical	11867540
Suvar39	H3K9me3		Enzyme	11867540
Suvar39	Suvar37		Physical	11867540
modmdg4	GAF		Physical	15465920
Pc	H3K27me3		Physical	12897054
Pc	RPD3		Physical	11493709
JIL1	MSL1		Physical	10831604
Suvar39	RPD3		Physical	11571273
HP2	HP1a		Physical	16201764
