# Supplementary material for: Global Quantitative Modeling of Chromatin Factor Interactions
Source: PLoS Comput Biol. 2014 Mar 27;10(3):e1003525. doi: 10.1371/journal.pcbi.1003525 (PMC3967939; doi:10.1371/journal.pcbi.1003525)
Supplement: Table S3 — Top triplet interaction energy scores from the 3rd order interaction maximum entropy model of S2-DRSC cell based on modENCODE datasets. (TXT) [file pcbi.1003525.s007.txt]

Top triplet interaction energy scores from the 3rd order interaction maximum entropy model of S2-DRSC cell based on modENCODE datasets.
Top positive interactions:
Chromatin factors			Interaction energy score
mod(mdg4)	NURF301	Su(Hw)	1.0668
H4K16ac	JIL1	MSL1	0.9143
ASH1	MLE	MSL1	0.7964
H3K4me1	Pc	Psc	0.7923
H2BK5ac	H3K27me1	H3K9me1	0.7642
ISWI	mod(mdg4)	Su(Hw)	0.7117
GAF	MLE	MSL1	0.7114
H3K4me1	H3K4me3	H3K79me1	0.7005
MLE	MSL1	PR-Set-7	0.6879
H3K27me1	H3K36me3	H3K9me1	0.683
GAF	Pc	Psc	0.6815
H2AV	H2Bubi	H3K4me3	0.6455
ASH1	H3K36me1	MRG15	0.641
ASH1	H2Bubi	Pc	0.6153
H3K4me2	Pc	Psc	0.6062
H3K36me3	MOF	MSL1	0.6012
Top negative interactions:
Chromatin factors			Interaction energy score
H3K23ac-	H3K9me2	H3K9me3	-1.2917
CP190	CTCF	Su(Hw)	-1.1902
H3K9me2	H3K9me3	HP1a	-1.1515
H2Bubi	H3K36me1	H3K79me1	-1.1334
H3K9me2	H3K9me3	Suvar37	-1.0873
HP1b	HP1c	HP2	-0.9589
H3K36me3	H3K9me2	H3K9me3	-0.8853
H2Bubi	H3K79me1	JIL1	-0.8793
H3K27me1	H3K36me3	JIL1	-0.8639
ISWI	MLE	MOF	-0.7763
H3K36me3	H4K16ac	JIL1	-0.7676
Chriz	CP190	Su(Hw)	-0.7633
H3K36me3	H3K4me3	JIL1	-0.7547
mod(mdg4)	PCL	Su(Hw)	-0.7416
H3K9me2	H3K9me3	H4K16ac	-0.7396
Chriz	H2AV	JIL1	-0.7392
H3K9me1	H3K9me2	H3K9me3	-0.7303
H2AV	H3K9me2	H3K9me3	-0.73
H3K9me3	HP1a	HP2	-0.7178
H3K9me1	H3K9me3	HP1a	-0.6934
H3K9me2	H3K9me3	JIL1	-0.6913
GAF	H3K27ac	H3K4me1	-0.6796
H2Bubi	H3K79me1	H4K8ac	-0.6788
H4K16ac	ISWI	MSL1	-0.6621
H2Bubi	H3K27me1	H3K36me3	-0.6552
CP190	mod(mdg4)	PCL	-0.6474
H3K27ac	H3K4me1	H3K4me3	-0.647
H3K23ac-	H3K9me3	HP1a	-0.635
H2AV	H3K27me1	H3K9me2	-0.6305
H3K23ac-	H3K36me3	H3K9me2	-0.6295
GAF	MLE	MOF	-0.6215
H3K9me1	H3K9me3	Suvar37	-0.6175
H2Bubi	H3K79me1	H3K79me2	-0.6078
H2Bubi	H3K9me2	H4K16ac	-0.6075
