# Supplementary material for: Global Quantitative Modeling of Chromatin Factor Interactions
Source: PLoS Comput Biol. 2014 Mar 27;10(3):e1003525. doi: 10.1371/journal.pcbi.1003525 (PMC3967939; doi:10.1371/journal.pcbi.1003525)
Supplement: Table S4 — Area under ROC (AUC) scores for evaluation of predicting test set chromatin profiles by the S2-DRSC cell 3rd-order maximum entropy model. (TXT) [file pcbi.1003525.s008.txt]

Area under ROC (AUC) scores for evaluation of predicting test set chromatin profiles by the S2-DRSC cell 3rd-order maximum entropy model.
Chromatin factor	AUC
ASH1	0.919180574
BEAF32	0.950690918
CG10630	0.948668725
Chriz	0.960696753
CP190	0.923882454
CTCF	0.776412151
dMi2	0.947850305
dmTopoII	0.949989395
dRING	0.937724551
dSFMBT	0.951843643
Ez	0.962415102
GAF	0.93637863
H1-	0.872523239
H2AV	0.883558452
H2BK5ac	0.968519333
H2Bubi	0.948260697
H3K18ac	0.98546042
H3K23ac-	0.941838249
H3K27ac	0.973347555
H3K27me1	0.946085976
H3K27me3	0.978308526
H3K36me1	0.956664467
H3K36me3	0.958053252
H3K4me1	0.937974945
H3K4me2	0.978743242
H3K4me3	0.978981764
H3K79me1	0.922414832
H3K79me2	0.960608743
H3K9acS10P	0.971715405
H3K9ac	0.980547745
H3K9me1	0.924589085
H3K9me2	0.960973685
H3K9me3	0.967492106
H3-	0.953023902
H4acTetra	0.977437708
H4K16ac	0.936686016
H4K20me1	0.867782164
H4K5ac	0.951076774
H4K8ac	0.958480123
H4-	0.937119028
HP1a	0.990990204
HP1b	0.989084835
HP1c	0.986830795
HP2	0.951704603
HP4	0.769687873
ISWI	0.954287364
JHDM1	0.952371307
JIL1	0.957328995
KDM4A	0.909843277
LSD1	0.939014956
MBD-R2	0.96475824
MLE	0.960902556
mod(mdg)4	0.941049357
MOF	0.979994238
MRG15	0.950951642
MSL1	0.989530806
NURF301	0.969991814
PCL	0.920276658
Pc	0.907322937
Pho	0.989138991
POF	0.966974612
pol2	0.970088411
PR-Set-7	0.978587046
Psc	0.906696518
Rhino	0.953376673
RPD3	0.969992076
Smc3	0.826000368
SPT16	0.955647554
SuHw	0.862971119
Su(var)3-7	0.946045299
Su(var)3-9	0.993761329
WDS	0.922359954
ZW5	0.912208758
